# Supplementary material for: Identification and Bioinformatic Analysis of the GmDOG1-Like Family in Soybean and Investigation of Their Expression in Response to Gibberellic Acid and Abscisic Acid
Source: Plants (Basel). 2020 Jul 24;9(8):937. doi: 10.3390/plants9080937 (PMC7465105; doi:10.3390/plants9080937)
Supplement: Supplementary file 1 [file plants-09-00937-s001.zip]

Archive with 9 entries (9 files):
- Supplementary-Table 4.docx
- Supplementary-Table 3.docx
- Supplementary-Table 2.docx
- Supplementary-Table 1.docx
- Supplementary-Figure 5.jpg
- Supplementary-Figure 4.jpg
- Supplementary-Figure 3.jpg
- Supplementary-Figure 2.jpg
- Supplementary-Figure 1.jpg
